# Supplementary material for: Corrosion Behavior of Additively Manufactured GRX-810 Alloy in 3.5 wt.% NaCl
Source: Materials (Basel). 2025 Jul 10;18(14):3252. doi: 10.3390/ma18143252 (PMC12298897; doi:10.3390/ma18143252)
Supplement: Supplementary file 1 [file materials-18-03252-s001.zip]

Archive with 2 entries (2 files):
- S1. Map_EDS_AB.pdf
- S2. GRX810 HIP EDS.pdf
